# Supplementary material for: Discriminative graph regularized representation learning for recognition
Source: PLoS One. 2025 Jul 17;20(7):e0326950. doi: 10.1371/journal.pone.0326950 (PMC12270171; doi:10.1371/journal.pone.0326950)
Supplement: S1 File — (ZIP) [file pone.0326950.s002.zip]

Archive with 5 entries (5 files):
- .archivetempKth_tips.xlsx
- .archivetempMNIST.xlsx
- .archivetempORL.xlsx
- .archivetempYaleB.xlsx
- .archivetempCOIL100.xlsx
